# Supplementary material for: Development and Validation of a Five-RNA–Based Signature and Identification of Candidate Drugs for Neuroblastoma
Source: Front Genet. 2021 Oct 20;12:685646. doi: 10.3389/fgene.2021.685646 (PMC8564070; doi:10.3389/fgene.2021.685646)
Supplement: Supplementary file 2 [file DataSheet2.xlsx]

## Sheet: Sheet1
gene	HR	z	p
PDF	3.73567	6.559	5.41715e-11
CTU1	3.77889	6.41236	1.43288e-10
TMEM160	2.07545	5.57216	2.51601e-08
EEF1G	2.01516	5.55595	2.76111e-08
ASIP	3.46859	5.45381	4.93028e-08
DRD4	1.93072	5.38872	7.09595e-08
F8A3	2.84171	5.36375	8.15118e-08
TMUB1	3.21666	5.28824	1.23501e-07
TERT	1.55178	4.84328	1.27714e-06
KLF16	2.19213	4.8118	1.49579e-06
ZNHIT2	2.43678	4.65173	3.29156e-06
TPGS1	2.47706	4.59524	4.32246e-06
SDF2L1	1.91752	4.37114	1.23601e-05
AKR1C1	0.494015	-4.36157	1.29132e-05
ANKRD24	1.87021	4.34297	1.40572e-05
ARHGAP21	0.411547	-4.29575	1.74101e-05
CNR1	0.607056	-4.29292	1.76339e-05
PRR7	1.88099	4.26688	1.98222e-05
FAXDC2	0.607688	-4.13516	3.54711e-05
NME2	1.70758	4.1178	3.82506e-05
SCN3A	0.599719	-3.96602	7.30834e-05
PGM2L1	0.61125	-3.78482	0.00015382
MESP1	2.40055	3.74208	0.000182503
UBE2S	1.65474	3.71441	0.000203681
PLXNC1	0.628196	-3.64453	0.000267881
VGF	1.21082	3.60103	0.000316962
C4orf48	1.63075	3.56533	0.000363402
BAZ2B	0.395368	-3.52354	0.000425822
PRKACB	0.634296	-3.50025	0.000464816
ANKRD6	0.482478	-3.48955	0.000483838
LKAAEAR1	2.06228	3.46992	0.000520622
EPB41L3	0.771648	-3.41207	0.000644718
TTLL7	0.575722	-3.34777	0.000814643
CCDC85B	1.35947	3.30573	0.000947299
ANKFN1	0.495552	-3.28915	0.00100491
RTL1	1.31694	3.28483	0.00102044
LRRC26	2.071	3.27327	0.00106309
SCN9A	0.678874	-3.26291	0.00110275
PITX1	1.56219	3.25539	0.00113235
MYOZ3	1.91098	3.24131	0.00118984
FBXO30	0.571225	-3.22285	0.00126922
KIRREL2	2.36306	3.20663	0.00134301
CHD5	0.789153	-3.20024	0.00137312
NPW	1.2516	3.19916	0.00137831
PCSK1N	1.40764	3.17241	0.0015118
LRRC2	0.497213	-3.15994	0.00157803
MAGED4	1.82784	3.1305	0.00174508
C1QTNF4	1.49069	3.10603	0.00189617
EPB41L4A	0.512704	-3.09792	0.00194884
FGD6	0.522345	-3.0906	0.00199753
ULBP1	0.412373	-3.08456	0.00203851
GNG13	1.7663	3.06496	0.00217699
ADM2	1.84982	3.06317	0.00219005
MAP7	0.731003	-3.00458	0.00265945
EN1	1.43753	3.00216	0.00268067
HECW2	0.505486	-2.96782	0.0029992
HIF3A	1.60389	2.92425	0.00345283
TLN2	0.691397	-2.91048	0.00360874
FAM69A	0.612995	-2.90687	0.00365061
ADGRB1	1.40931	2.8965	0.00377353
SCN3B	0.708045	-2.88901	0.00386453
EPOP	1.6452	2.88141	0.00395899
HFM1	0.570445	-2.85129	0.00435417
HSD17B3	0.636794	-2.84827	0.0043958
RAB3B	0.743269	-2.84243	0.00447718
NDST3	0.580777	-2.83363	0.00460229
HIST1H4C	1.67438	2.81484	0.00488015
DDN	1.42829	2.78842	0.00529653
KLHL4	0.54914	-2.77379	0.0055408
C17orf107	0.745996	-2.7578	0.00581912
TMEM88B	1.51475	2.7534	0.00589806
BRINP2	0.794334	-2.74754	0.00600442
ALDH3A2	0.595146	-2.74385	0.00607242
PTGER1	1.36566	2.72886	0.00635533
PIK3R1	0.69102	-2.71521	0.00662329
ULBP2	0.609522	-2.71466	0.00663441
CYB5R2	0.650876	-2.68289	0.00729889
PDE10A	0.668133	-2.67387	0.00749824
TUBB1	0.314861	-2.66582	0.00767998
CBX4	1.4871	2.63563	0.00839815
ARG1	0.168267	-2.61813	0.00884138
ST8SIA2	0.759068	-2.5967	0.00941247
NTSR1	1.54117	2.59648	0.00941844
IER5L	1.33214	2.57428	0.010045
WSB1	0.691065	-2.56893	0.0102014
PTCHD1	0.710396	-2.56255	0.0103906
SLC1A5	1.33664	2.55959	0.0104796
RIMS1	0.552204	-2.5548	0.010625
FAT4	0.65906	-2.54521	0.0109212
KCNK10	0.688071	-2.54288	0.0109944
TCF15	1.57089	2.54173	0.0110306
TTC22	0.287427	-2.53637	0.0112009
AC010422.3	1.61543	2.5324	0.0113284
MROH6	1.54842	2.5183	0.0117923
RSPH4A	0.53553	-2.51469	0.0119136
C1QL1	1.25269	2.49799	0.01249
ODF3B	1.29049	2.49298	0.0126675
AMIGO2	0.792951	-2.49121	0.0127307
FOXJ1	1.49897	2.48179	0.0130723
HTR1B	0.679527	-2.47665	0.0132622
KLHDC7B	1.77278	2.47024	0.0135022
H3F3C	1.5681	2.46761	0.0136017
ACMSD	0.131459	-2.46568	0.0136753
CDCA5	1.25115	2.45101	0.0142456
LY6E	1.21317	2.44459	0.0145015
VTN	0.669467	-2.43954	0.014706
HSD17B13	0.475556	-2.43829	0.0147571
KCNJ14	1.78369	2.43199	0.0150163
RBFOX1	0.770404	-2.42037	0.0155048
CDH12	0.523774	-2.39311	0.0167064
EXOC4	0.71616	-2.38279	0.0171818
PRSS35	0.724057	-2.37775	0.0174186
BMP7	1.21602	2.37676	0.0174654
FAM183A	1.34966	2.37259	0.0176641
BCHE	0.693843	-2.36358	0.0180993
HOXD13	1.21083	2.36106	0.0182228
KCNMB2	0.240642	-2.35651	0.0184474
KCNQ5	0.772827	-2.35521	0.0185123
AQP4	0.307015	-2.35398	0.0185738
ALK	1.20809	2.34772	0.0188885
WNT4	0.750617	-2.34654	0.0189488
SLCO3A1	0.760552	-2.34585	0.018984
CRABP1	1.13499	2.34569	0.0189921
HRH3	1.27768	2.34276	0.0191419
NKD2	1.34792	2.34222	0.0191693
SLC18A3	1.19049	2.34149	0.0192068
SFRP1	0.832931	-2.33531	0.019527
PPP1R14A	1.30109	2.33078	0.0197649
ENTPD3	0.723932	-2.32111	0.020281
KLHL41	0.280746	-2.31001	0.0208878
GABRG1	0.465665	-2.30959	0.020911
ANKDD1B	0.439442	-2.30891	0.0209486
TMEM151A	1.35202	2.30841	0.0209763
ADAMTS17	1.44192	2.29656	0.0216441
HIST2H3D	1.63982	2.28872	0.0220957
FMO5	0.257094	-2.28546	0.0222857
JSRP1	1.34575	2.28057	0.0225737
NXPH1	0.843671	-2.27658	0.0228116
ACSM4	0.718134	-2.26417	0.0235635
PAGE5	1.10616	2.26406	0.0235707
INSRR	0.865298	-2.26352	0.0236039
ADCY1	0.78199	-2.2607	0.023778
SLC22A10	0.194272	-2.24319	0.0248843
FEV	1.18214	2.23685	0.0252964
DUSP4	1.19144	2.23408	0.025478
ASCL1	1.17029	2.2307	0.0257012
SCT	1.32248	2.22322	0.0262011
EPS8L1	0.462098	-2.22143	0.0263218
UPP2	0.336089	-2.2188	0.0265006
GAL3ST3	1.35257	2.20986	0.0271152
KCNT1	1.2702	2.20645	0.0273525
ACSM3	0.294126	-2.20516	0.0274426
GRK3	0.746729	-2.18895	0.0286005
NTRK1	0.884467	-2.18862	0.0286242
CFAP53	1.76887	2.18689	0.0287505
TNNI3	1.49807	2.16806	0.030154
SLC2A5	1.40535	2.16394	0.0304693
KLKB1	0.617985	-2.16355	0.0304991
RPS6KA4	1.38925	2.16047	0.030736
HIST1H4D	1.44999	2.15275	0.0313382
FBXL8	1.50364	2.14721	0.0317767
RORB	0.694251	-2.13432	0.0328164
IGSF10	0.649129	-2.13248	0.0329671
THSD7A	0.746153	-2.12205	0.0338335
PLCD4	0.766153	-2.11729	0.0342351
HOXC9	0.851869	-2.11381	0.0345318
EVX2	1.22416	2.11129	0.0347476
SLC6A3	1.30111	2.10428	0.0353543
PNOC	1.35093	2.10414	0.035366
TK1	1.18589	2.10121	0.0356228
AGT	0.823235	-2.08699	0.0368888
ODC1	1.2247	2.08646	0.0369368
PRLHR	1.19729	2.08574	0.0370019
SLC4A8	0.783776	-2.08229	0.0373156
PHLDA2	1.22636	2.07533	0.0379557
C1QL3	1.223	2.07522	0.0379665
RCOR2	1.22514	2.06686	0.0387473
MYO15A	0.654666	-2.06531	0.0388934
CALB1	0.747553	-2.06474	0.0389474
C22orf42	0.725052	-2.06261	0.0391498
TMC2	0.752042	-2.05909	0.0394857
CLMP	1.21953	2.05814	0.0395767
CCBE1	0.803224	-2.05768	0.0396204
LDLRAD2	1.31592	2.04563	0.0407924
NCAN	1.12255	2.04553	0.0408026
ZNF467	1.23914	2.04485	0.0408692
NAALAD2	0.747735	-2.04388	0.040965
BIRC5	1.16657	2.03561	0.0417894
GABRA5	1.27696	2.03073	0.0422828
B3GALT5	0.508718	-2.02256	0.0431182
DLL3	1.18887	2.01871	0.043517
STK33	1.50151	2.01675	0.0437218
STMND1	0.430764	-2.00957	0.0444772
HBG2	0.732033	-2.0051	0.0449519
CACNA2D3	0.868806	-1.99927	0.0455795
TSPEAR	1.32598	1.99428	0.0461219
C8orf89	0.549108	-1.98273	0.0473972
CNTN5	0.556331	-1.9782	0.0479062
CHRNA6	0.264078	-1.9744	0.0483361
SDK2	1.24551	1.97095	0.0487293
ASGR1	0.775743	-1.96939	0.0489082
SLC22A9	0.208856	-1.96801	0.0490669
TRIL	0.830263	-1.96565	0.0493388
VEGFD	0.707158	-1.96032	0.0499582
